# Supplementary material for: Contactless Measurement of Vital Signs Using Thermal and RGB Cameras: A Study of COVID 19-Related Health Monitoring
Source: Sensors (Basel). 2022 Jan 14;22(2):627. doi: 10.3390/s22020627 (PMC8777727; doi:10.3390/s22020627)
Supplement: Supplementary file 1 [file sensors-22-00627-s001.zip]

Archive with 1 entries (1 files):
- sensors-1456946-Supplementary.mp4
